# Supplementary material for: Investigation of Electrical Transitions in the First Steps of Spark Plasma Sintering: Effects of Pre-Oxidation and Mechanical Loading within Copper Granular Media
Source: Materials (Basel). 2022 Jun 9;15(12):4096. doi: 10.3390/ma15124096 (PMC9227404; doi:10.3390/ma15124096)
Supplement: Supplementary file 1 [file materials-15-04096-s001.zip]

Archive with 1 entries (1 files):
- materials-1751666-supplementary.pdf
